# Supplementary material for: Synthesis of S-Glycoside Building Blocks as Mimetics of the Repeating d-GlcN-α-1,4-d-GlcA Heparan Sulfate Disaccharide
Source: Molecules. 2024 Dec 9;29(23):5809. doi: 10.3390/molecules29235809 (PMC11643514; doi:10.3390/molecules29235809)
Supplement: Supplementary file 1 [file molecules-29-05809-s001.zip]

Archive with 1 entries (1 files):
- molecules-3307243-supplementary.pdf
